# Supplementary material for: Higher Prevalence of Food Insecurity and Psychological Distress among International University Students during the COVID-19 Pandemic: An Australian Perspective
Source: Int J Environ Res Public Health. 2022 Oct 28;19(21):14101. doi: 10.3390/ijerph192114101 (PMC9658209; doi:10.3390/ijerph192114101)
Supplement: Supplementary file 1 [file ijerph-19-14101-s001.zip]

Archive with 1 entries (1 files):
- ijerph-1913271-supplementary.pdf
